# Supplementary material for: Tubulointerstitial nephritis antigen-like 1 protein is downregulated in the placenta of pre-eclamptic women
Source: Clin Proteomics. 2017 Mar 21;14:8. doi: 10.1186/s12014-017-9144-2 (PMC5361709; doi:10.1186/s12014-017-9144-2)
Supplement: Supplementary file 2 — Additional file 2: Table S1. PLGS protein identification data including MW, pI, the number of peptides, PLGS score, coverage, modifications, MS/MS fragmentation, and sequence of peptides. [file 12014_2017_9144_MOESM2_ESM.xlsx]

## Sheet: 1
PE	Accession	Entry	Description	mW (Da)	pI (pH)	PLGS Score	Peptides	Theoretical Peptides	Coverage (%)	Precursor RMS Mass Error (ppm)	Products	Digest Peptides	Modified Peptides	Products RMS Mass Error (ppm)	Products RMS RT Error (min)
	Q9GZM7	TINAL_HUMAN	Tubulointerstitial nephritis antigen like OS Homo sapiens GN TINAGL1 PE 1 SV 1	52352	6.5449	9228.05	54	32	42.6124	7.5281	667	19	2	15.2061	0.00885602
	Precursor MH+ (Da)	z	Peak mW	Peptide MH+ (Da)	MH+ Error (Da)	MH+ Error (ppm)	Score	Start	End	Sequence	Modifications	Retention Time (min)	Query Tool	Intensity	Peptide Type	Products	BY Matches	Products RMS Mass Error (ppm)	Products RMS RT Error (min)
	1751.8	2	1751.8	1751.79	0.0099	5.6243	8.6964	420	434	(K)YWTAANSWGPAWGER(G)		36.3816	PLGS Databank Search	120517	Pass One Match	38	b2b3b3°b4b4°b5b5°b6b6*b7b7*b7°b8b8*b9b9°b11b11*b12b12*b15y1y2y3y4y5y6y7y7°y8y9y10y10*y11y12y13y13*y15	10.2731	0.0054
	1430.7	2	1430.7	1430.69	0.0085	5.9417	8.6532	404	416	(K)ITGWGEETLPDGR(T)		31.1365	PLGS Databank Search	325598	Pass One Match	39	b2b2°b3b3°b4b4°b5b5°b6b6°b7b7°b8b8°b9b9°b11°b13y1y2y3y3°y4y4°y5y6y6°y7y7°y8y8°y9y9°y10y11y11°y12y12°y13	14.0836	0.0064
	1431.56	2	1431.56	1431.55	0.0101	7.0533	8.5801	47	56	(R)YCQEQDLCCR(G)	Carbamidomethyl C (2), Carbamidomethyl C (8), Carbamidomethyl C (9)	22.303	PLGS Databank Search	93417	Pass One Match	29	b1b2b3b3*b4b4°b5b5°b6b7b7*b8b10y1y2y3y4y5y6y6*y6°y7y7°y8y8*y8°y9y9*y10	9.3185	0.008
	1770.84	2.09	1770.84	1770.83	0.0094	5.3188	8.5792	111	124	(R)IYPVLGTYWDNCNR(C)	Carbamidomethyl C (12)	36.7799	PLGS Databank Search	146850	Pass One Match	30	b2b3b4b5b6b7b7°b8b8°b9b14y1y2y2*y3y4y4*y5y5*y6y7y8y9y9°y10y10°y12y12°y13y14	11.3519	0.0143
	1134.58	2.52	1134.58	1134.58	0.0003	0.3053	8.5555	346	355	(R)LGSNDKEIMK(E)		21.7591	PLGS Databank Search	35329	Pass One Match	18	b3b4*b5*b6b7b8b9y1y2y3y4y4°y5y6y7y8y9y10	19.6093	0.0088
	2824.35	3	2824.35	2824.31	0.0383	13.5711	8.4308	322	345	(R)QATAHCPNSYVNNNDIYQVTPVYR(L)	Carbamidomethyl C (6)	30.3167	PLGS Databank Search	143337	Pass Two Match	43	b3°b5b5*b6b6*b6°b8b9b10b10*b11b11*b12*b13*b15b15*b16b16*b17b17*b18b18*b19b19*b20b20°b24b24*y1y2y4y5y6y7y7*y8y9y10y11y13y14y18y24	13.6064	0.007
	1163.61	2	1163.61	1163.6	0.0067	5.7889	8.2883	275	283	(R)LDGAWWFLR(R)		42.7531	PLGS Databank Search	102928	Pass One Match	17	b2b3b4b4°b5b5°b6b9y1y2y3y4y5y6y7y8y9	8.5686	0.0048
	1725.92	3.35	1725.92	1725.9	0.0155	8.9727	8.2543	378	393	(K)GGIYSHTPVSLGRPER(Y)		26.1142	PLGS Databank Search	345298	Pass One Match	36	b2b3b4b5b6b6°b7b8b10b11°b15b16y1y2y2°y3y3°y4°y5y6y7y7°y8y9y9°y10y10°y11y11°y12y12°y13y13°y14y14°y16	15.7269	0.0063
	1480.68	2.6	1480.68	1480.66	0.0201	13.5518	8.1144	286	298	(R)GVVSDHCYPFSGR(E)	Carbamidomethyl C (7)	27.3192	PLGS Databank Search	170737	Pass Two Match	23	b2b6b6°b7b7°b8b8°b13y1y2y3°y4y5y5°y7y7°y8y8°y9y10y10°y11y13	13.6629	0.0086
	1636.78	3.04	1636.78	1636.76	0.0115	7.0534	8.0425	285	298	(R)RGVVSDHCYPFSGR(E)	Carbamidomethyl C (8)	25.5214	PLGS Databank Search	48516	Missed Cleavage	23	b1b2b3b4b5b6b6°b7b8b9b14y1y2y3y4y4°y5y5°y6y6°y7y7°y14	16.2861	0.0094
	1587.65	2.82	1587.65	1587.63	0.014	8.7949	7.8337	301	314	(R)DEAGPAPPCMMHSR(A)	Carbamidomethyl C (9), Oxidation M (10), Oxidation M (11)	19.6151	PLGS Databank Search	31402	Variable Modification	17	b1°b2b3b3°b4b5°b6b6°b7b9y2y3y8y10y11y12y14	12.6981	0.0109
	2161.96	2	2161.96	2161.94	0.0235	10.8564	7.4894	132	148	(R)QWQCDQEPCLVDPDMIK(A)	Carbamidomethyl C (4), Carbamidomethyl C (9)	34.4512	PLGS Databank Search	17347	Pass One Match	8	b7b7*b7°b17y5y6y10y17	12.8587	0.0071
	1028.4	2.18	1028.4	1028.39	0.0034	3.3029	7.3291	459	467	(R)VGMEDMGHH(-)	Oxidation M (3)	18.6281	PLGS Databank Search	8230	Variable Modification	7	b5y1y3y4y5y6y6°	18.0574	0.0077
	2980.46	4	2980.46	2980.41	0.0468	15.7185	7.2427	321	345	(K)RQATAHCPNSYVNNNDIYQVTPVYR(L)	Carbamidomethyl C (7)	29.0089	PLGS Databank Search	7013	Missed Cleavage	9	b5b10b16b17y4y5y7y8y25	14.801	0.0106
	1005.59	2	1005.59	1005.58	0.005	5.0041	7.1349	30	38	(R)ELAPGLHLR(G)		28.6645	PLGS Databank Search	2291	Pass One Match	7	b2b2°b7y2y3y5y6	23.7632	0.0112
	1936.94	2.16	1936.94	1936.92	0.0181	9.3466	7.1159	442	458	(R)GVNECDIESFVLGVWGR(V)	Carbamidomethyl C (5)	45.383	PLGS Databank Search	7889	Pass One Match	8	y1y2y3y5y6y7y10y17	12.2443	0.0085
	1840.8	3.5	1840.8	1840.79	0.0121	6.5755	6.7927	299	314	(R)ERDEAGPAPPCMMHSR(A)	Carbamidomethyl C (11)	23.374	PLGS Databank Search	5376	Pass One Match	9	b6b6°b7b11y4y5y6y7y16	20.9718	0.0143
	1475.8	2	1475.8	1475.8	-0.0023	-1.5706	6.6319	275	285	(R)LDGAWWFLRRR(G)		27.9976	PLGS Databank Search	167617	Missed Cleavage	9	b2b3°b4b4°b6°b7°b8°b11y11	25.1228	0.0087
	2249.08	3.76	2249.08	2249.04	0.039	17.3432	6.5941	420	438	(K)YWTAANSWGPAWGERGHFR(I)		33.0578	PLGS Databank Search	8847	Missed Cleavage	9	b4°b5b5°b6°b16y7°y8°y16°y19	23.8941	0.008
	1494.67	2	1494.67	1494.68	-0.0092	-6.179	0	113	124	(Y)PVLGTYWDNCNR(C)	Carbamidomethyl C (10)	36.8228	PLGS Databank Search	1569	In Source Fragment	7	b5b5°b6y3y4*y8y9°	11.9103	0.029
	1145.6	2	1145.6	1145.59	0.0093	8.0898	0	275	283	(R)LDGAWWFLR(R)		43.4308	PLGS Databank Search	1006	Neutral Loss (H2O)	2	y4y5	7.2564	0.0095
	1074.48	2	1074.48	1074.48	-0.0005	-0.4259	0	285	293	(R)RGVVSDHCY(P)	Carbamidomethyl C (8)	25.5234	PLGS Databank Search	8209	In Source Fragment	8	b3b4b5b6b6°b7b8b9	9.4203	0.0079
	1324.59	2.09	1324.59	1324.57	0.0117	8.8413	0	288	298	(V)VSDHCYPFSGR(E)	Carbamidomethyl C (5)	27.3187	PLGS Databank Search	31833	In Source Fragment	21	b1b2b2°b3b3°b4b4°b5°b6y3°y4y5y5°y7y7°y8y8°y9y10y10°y11	15.921	0.0098
	1225.52	2	1225.52	1225.51	0.0101	8.2295	0	289	298	(V)SDHCYPFSGR(E)	Carbamidomethyl C (4)	27.3171	PLGS Databank Search	10493	In Source Fragment	15	b3b3°b4b4°b5°y3°y4y5°y7y7°y8y8°y9y10y10°	10.8299	0.0084
	563.294	1.37	563.294	563.294	0.0009	1.5731	0	294	298	(Y)PFSGR(E)		27.3167	PLGS Databank Search	9963	In Source Fragment	6	b1b2b3°y3°y4y5°	22.8156	0.0108
	466.236	1	466.236	466.241	-0.0047	-10.18	0	295	298	(P)FSGR(E)		25.521	PLGS Databank Search	1215	In Source Fragment	3	b2y4y4°	33.822	0.0084
	638.274	1	638.274	638.278	-0.0037	-5.8436	0	301	307	(R)DEAGPAP(P)		20.3784	PLGS Databank Search	1483	In Source Fragment	0		0	0
	1343.58	2	1343.58	1343.57	0.0157	11.656	0	303	314	(E)AGPAPPCMMHSR(A)	Carbamidomethyl C (7), Oxidation M (8), Oxidation M (9)	19.6134	PLGS Databank Search	1870	In Source Fragment	4	y3y10y11y12	9.7511	0.0134
	1272.53	2.75	1272.53	1272.53	0.0039	3.0408	0	304	314	(A)GPAPPCMMHSR(A)	Carbamidomethyl C (6), Oxidation M (7), Oxidation M (8)	18.9067	PLGS Databank Search	6129	In Source Fragment	5	b2b3b7b8y11	31.4962	0.0081
	1215.51	2.62	1215.51	1215.51	0.0046	3.7542	0	305	314	(G)PAPPCMMHSR(A)	Carbamidomethyl C (5), Oxidation M (6), Oxidation M (7)	18.909	PLGS Databank Search	17938	In Source Fragment	3	b2y9y10	15.5409	0.0038
	1047.42	2.07	1047.42	1047.42	0.0023	2.2381	0	307	314	(A)PPCMMHSR(A)	Carbamidomethyl C (3), Oxidation M (4), Oxidation M (5)	18.9095	PLGS Databank Search	29589	In Source Fragment	13	b1b2b3b7°y1y2y2°y3y3°y4y5y7y8	16.4972	0.0071
	2172.96	2.23	2172.96	2172.94	0.023	10.5898	0	322	340	(R)QATAHCPNSYVNNNDIYQV(T)	Carbamidomethyl C (6)	30.5292	PLGS Databank Search	5935	In Source Fragment	4	b1b10*b19*y8*	10.7248	0.0143
	1694.87	2.87	1694.87	1694.85	0.0198	11.6988	0	332	345	(Y)VNNNDIYQVTPVYR(L)		31.0845	PLGS Databank Search	14909	In Source Fragment	4	b6*y4y7y8	8.4157	0.0153
	1367.7	2	1367.7	1367.7	0.006	4.3709	0	335	345	(N)NDIYQVTPVYR(L)		30.7202	PLGS Databank Search	4109	In Source Fragment	1	b3°	0	0
	1253.65	2	1253.65	1253.65	-0.0002	-0.1237	0	336	345	(N)DIYQVTPVYR(L)		30.8655	PLGS Databank Search	1099	In Source Fragment	0		0	0
	862.485	2	862.485	862.478	0.0067	7.7823	0	339	345	(Y)QVTPVYR(L)		30.7773	PLGS Databank Search	1075	In Source Fragment	1	b2	25.9847	0.0125
	1021.5	2	1021.5	1021.5	-0.002	-1.9513	0	347	355	(L)GSNDKEIMK(E)		21.7636	PLGS Databank Search	6077	In Source Fragment	10	b4b6b6°b8y3y5y6y7y8y9	12.9382	0.0049
	964.478	2	964.478	964.477	0.0008	0.7829	0	348	355	(G)SNDKEIMK(E)		21.7583	PLGS Databank Search	897	In Source Fragment	8	b3b5b5°y3y5y6y7y8	11.3344	0.008
	391.196	1	391.196	391.198	-0.0016	-4.2143	0	378	381	(K)GGIY(S)		26.1113	PLGS Databank Search	1730	In Source Fragment	2	b3b4	21.531	0.0044
	1707.91	4	1707.91	1707.89	0.0141	8.2644	0	378	393	(K)GGIYSHTPVSLGRPER(Y)		26.1154	PLGS Databank Search	12960	Neutral Loss (H2O)	0		0	0
	1593.86	3.74	1593.86	1593.85	0.0061	3.8465	0	380	393	(G)IYSHTPVSLGRPER(Y)		26.1129	PLGS Databank Search	3745	In Source Fragment	15	b2b3°b4°b5°b6b6°b10°y3°y5y6y7°y8y9°y10°y14°	24.1725	0.0103
	1611.87	3.47	1611.87	1611.86	0.0105	6.4917	0	380	393	(G)IYSHTPVSLGRPER(Y)		26.1144	PLGS Databank Search	31607	In Source Fragment	19	b3°b4°b5°y3y3°y5y6y7y7°y8y9y9°y10y10°y11y11°y12y12°y13y13°y14y14°	6.6551	0.0036
	1480.78	3	1480.78	1480.77	0.0118	7.9462	0	381	393	(I)YSHTPVSLGRPER(Y)		26.1136	PLGS Databank Search	7262	In Source Fragment	19	b1b2b2°b3b3°b4b4°b9°b12b13°y3y3°y5y6y7y7°y8y9°y10°	8.7581	0.0065
	1498.79	3	1498.79	1498.78	0.009	6.0259	0	381	393	(I)YSHTPVSLGRPER(Y)		26.1152	PLGS Databank Search	91576	In Source Fragment	17	b3b3°b4b4°b9°b12y3y3°y5y6y7y7°y8y9y9°y10y10°y11y11°y12y12°y13y13°	5.0911	0.0034
	1317.7	3	1317.7	1317.7	-0.0047	-3.5398	0	382	393	(Y)SHTPVSLGRPER(Y)		26.11	PLGS Databank Search	2185	In Source Fragment	17	b2°b3°b4b4°b5b5°b6b6°b7b7°b8b8°b9b12°y3°y5y6y7°y9°	17.1345	0.0057
	1335.72	3	1335.72	1335.71	0.0114	8.5625	0	382	393	(Y)SHTPVSLGRPER(Y)		26.1144	PLGS Databank Search	14812	In Source Fragment	16	b2b3b3°b4b5b5°b6b6°b7b7°b8b9y3y3°y5y6y7y7°y8y9°y10y10°y11y11°y12y12°	5.5504	0.0038
	1248.68	3	1248.68	1248.68	-0.0014	-1.1082	0	383	393	(S)HTPVSLGRPER(Y)		26.1099	PLGS Databank Search	2758	In Source Fragment	13	b3°b4b5b5°b6°b8°b10°y3°y5y6y7°y8y9°	13.6838	0.0073
	1111.62	2	1111.62	1111.62	0.0012	1.1009	0	384	393	(H)TPVSLGRPER(Y)		26.1084	PLGS Databank Search	1223	In Source Fragment	12	b3b3°b5b5°b7°b8b9b9°y3°y5y7°y9°	23.7921	0.0089
	1010.58	2.2	1010.58	1010.57	0.0019	1.8932	0	385	393	(T)PVSLGRPER(Y)		26.1108	PLGS Databank Search	5708	In Source Fragment	14	b1b3b3°b4°b5°b6b8y3°y5y6y7y7°y8y9°	12.9032	0.0068
	796.45	2	796.45	796.442	0.0072	8.9988	0	387	393	(V)SLGRPER(Y)		27.3116	PLGS Databank Search	1964	In Source Fragment	9	b1°b3b3°b5b5°b6y2y3y4°	24.9438	0.0159
	814.449	2	814.449	814.453	-0.0041	-5.0233	0	387	393	(V)SLGRPER(Y)		26.1149	PLGS Databank Search	4894	In Source Fragment	10	b2b2°b3b4b6b6°y3°y5y6y7°	20.1236	0.0038
	1412.68	2	1412.68	1412.68	0.0023	1.6013	0	404	416	(K)ITGWGEETLPDGR(T)		31.7166	PLGS Databank Search	2404	Neutral Loss (H2O)	3	b3b13y4°	5.9988	0.009
	444.217	1	444.217	444.22	-0.003	-6.7738	0	413	416	(L)PDGR(T)		31.1285	PLGS Databank Search	1434	In Source Fragment	5	b2b2°b3y3y4°	6.7599	0.008
	1752.8	2	1752.8	1752.82	-0.0171	-9.7626	0	111	124	(R)IYPVLGTYWDNCNR(C)	Carbamidomethyl C (12)	37.0425	PLGS Databank Search	4708	Neutral Loss (H2O)	2	b14y1	25.5581	0.0102
C	Accession	Entry	Description	mW (Da)	pI (pH)	PLGS Score	Peptides	Theoretical Peptides	Coverage (%)	Precursor RMS Mass Error (ppm)	Products	Digest Peptides	Modified Peptides	Products RMS Mass Error (ppm)	Products RMS RT Error (min)	Amount (fmol)	Amount (ngrams)	Protein ID
	Q9GZM7	TINAL_HUMAN	Tubulointerstitial nephritis antigen like OS Homo sapiens GN TINAGL1 PE 1 SV 1	52352	6.5449	11240.9	68	32	61.6702	8.8667	861	21	0	16.0726	0.00966553	0	0	0
	Precursor MH+ (Da)	z	Peak mW	Peptide MH+ (Da)	MH+ Error (Da)	MH+ Error (ppm)	Score	Start	End	Sequence	Modifications	Retention Time (min)	Query Tool	Intensity	Peptide Type	Products	BY Matches	Products RMS Mass Error (ppm)	Products RMS RT Error (min)
	1430.7	2	1430.7	1430.69	0.0133	9.3141	8.8188	404	416	(K)ITGWGEETLPDGR(T)		31.0974	PLGS Databank Search	577412	Pass One Match	42	b2°b3b3°b4b4°b5b5°b6b6°b7b7°b8b8°b9b9°b10b11b11°b12b13y1y2y3y3°y4y4°y5y5°y6y6°y7y7°y8y8°y9y9°y10y10°y11y12y12°y13	10.9588	0.0059
	1751.81	2	1751.81	1751.79	0.0176	10.0259	8.7235	420	434	(K)YWTAANSWGPAWGER(G)		36.3171	PLGS Databank Search	271936	Pass One Match	45	b2b3b3°b4b4°b5b5°b6b6*b6°b7b7*b7°b8b8°b9b9°b11b11*b12b12°b15b15°y1y2y3y4y5y6y7y7°y8y9y9°y10y10°y11y11*y11°y12y12*y13y13*y13°y15	8.2334	0.0068
	1431.55	2	1431.55	1431.55	0.0057	3.9578	8.6932	47	56	(R)YCQEQDLCCR(G)	Carbamidomethyl C (2), Carbamidomethyl C (8), Carbamidomethyl C (9)	22.3191	PLGS Databank Search	141452	Pass One Match	31	b1b2b3b3*b4b4°b5b5*b6b6*b7b7*b8y1y2y3y4y5y5°y6y6*y6°y7y7°y8y8*y8°y9y9*y10y10*	12.7285	0.0068
	1770.84	2.08	1770.84	1770.83	0.0173	9.7746	8.6412	111	124	(R)IYPVLGTYWDNCNR(C)	Carbamidomethyl C (12)	36.702	PLGS Databank Search	307579	Pass One Match	39	b2b3b4b5b6b7b7°b8b8°b9b9°b10b14b14*y1y2y2*y3y3*y4y4*y5y5*y6y6*y7y7*y8y9y9°y10y10°y11y12y12*y12°y13y13°y14	12.3863	0.0116
	2824.35	2.99	2824.35	2824.31	0.0353	12.507	8.5975	322	345	(R)QATAHCPNSYVNNNDIYQVTPVYR(L)	Carbamidomethyl C (6)	30.296	PLGS Databank Search	295728	Pass Two Match	59	b2b2*b3°b4*b4°b5b5*b5°b6b6*b6°b7b7°b8b9b9*b10°b11b11*b11°b12°b13b13*b14*b15b15*b15°b16b16°b17b17*b18b18*b19*b20b20*b22b24b24*y1y2y3y4y5y5°y6y7y7*y8y8*y9y10y10*y11y12y13y13*y14y24	14.7386	0.0089
	1163.61	1.99	1163.61	1163.6	0.0075	6.4816	8.5352	275	283	(R)LDGAWWFLR(R)		42.6491	PLGS Databank Search	241147	Pass One Match	23	b2b3b3°b4b4°b5b5°b6b6°b7b7°b8b9y1y2y3y4y5y6y7y8y8°y9	6.9061	0.0065
	1134.57	2.54	1134.57	1134.58	-0.0081	-7.1087	8.4356	346	355	(R)LGSNDKEIMK(E)		21.7508	PLGS Databank Search	72634	Pass One Match	22	b3b3°b4*b5b5*b6b6*b7b7*b8b9y1y2y3y4y5y6y7y8y9y9°y10	16.8378	0.0095
	1725.92	3.35	1725.92	1725.9	0.0171	9.8859	8.3243	378	393	(K)GGIYSHTPVSLGRPER(Y)		26.0665	PLGS Databank Search	520670	Pass One Match	32	b2b3b4b5°b6°b7b11°b16y1y2y2°y3y3°y4°y5y6y7y7°y8y9y9°y10y10°y11y11°y12y12°y13y13°y14y14°y16	15.1748	0.0039
	1480.69	2.58	1480.69	1480.66	0.0255	17.2415	8.2462	286	298	(R)GVVSDHCYPFSGR(E)	Carbamidomethyl C (7)	27.3119	PLGS Databank Search	278178	Pass Two Match	23	b2b6b6°b7b8b8°b10b13y2y3°y4y5y5°y6°y7y7°y8y9y9°y10y10°y11y13	17.3663	0.0119
	1636.78	3.04	1636.78	1636.76	0.0152	9.2596	8.21	285	298	(R)RGVVSDHCYPFSGR(E)	Carbamidomethyl C (8)	25.4801	PLGS Databank Search	81724	Missed Cleavage	26	b1b2b3b4b5b5°b6b6°b7b7°b8b8°b9b14y1y2y3y4y4°y5y5°y6y6°y7y8y14	11.782	0.0054
	3400.58	4.63	3400.58	3400.63	-0.0503	-14.7949	8.0763	242	271	(R)VSIHSLGHMTPVLSPQNLLSCDTHQQQGCR(G)	Carbamidomethyl C (21), Carbamidomethyl C (29)	33.3952	PLGS Databank Search	44469	Pass Two Match	22	b10b12b13b14b14°b17b18y2y3y4y5y6y6*y7y8y11y12y14y16y18y20y30	10.4809	0.0109
	2161.96	2.04	2161.96	2161.94	0.0268	12.3934	8.0628	132	148	(R)QWQCDQEPCLVDPDMIK(A)	Carbamidomethyl C (4), Carbamidomethyl C (9)	34.4125	PLGS Databank Search	65098	Pass Two Match	27	b1b2b2*b3b3*b4*b5*b5°b6b6°b7b7*b11b11*b12b12°b17b17°y2y4y4°y5y6y7y10y11y17	23.6177	0.0082
	1840.8	3.41	1840.8	1840.79	0.0148	8.0543	7.9496	299	314	(R)ERDEAGPAPPCMMHSR(A)	Carbamidomethyl C (11)	23.3952	PLGS Databank Search	39095	Pass One Match	20	b3°b4b4°b5b5°b6b6°b7b8b8°b10y2y2°y3y3°y5y6y7y8y16	13.3298	0.0064
	1012.4	2.16	1012.4	1012.4	-0.0013	-1.2748	7.8166	459	467	(R)VGMEDMGHH(-)		22.4006	PLGS Databank Search	19205	Pass One Match	8	b5y1y3y4y5y7y8y9	10.1139	0.0127
	1555.66	2.76	1555.66	1555.65	0.0163	10.4661	7.7381	301	314	(R)DEAGPAPPCMMHSR(A)	Carbamidomethyl C (9)	25.0022	PLGS Databank Search	17319	Pass One Match	15	b2b3b3°b5y1y2y2°y3y4y5y5°y7y8y11y14	18.0942	0.0109
	2980.45	3.8	2980.45	2980.41	0.0388	13.0345	7.5735	321	345	(K)RQATAHCPNSYVNNNDIYQVTPVYR(L)	Carbamidomethyl C (7)	29.0328	PLGS Databank Search	16775	Missed Cleavage	14	b3b5b6b7b7°b16b17y4y5y6y7y7°y8y25	19.4897	0.0115
	1936.94	2.19	1936.94	1936.92	0.0135	6.9742	7.4957	442	458	(R)GVNECDIESFVLGVWGR(V)	Carbamidomethyl C (5)	44.7785	PLGS Databank Search	13855	Pass One Match	9	y2y3y4y5y6y7y9y10y17	6.9189	0.0078
	3170.53	3	3170.53	3170.47	0.0546	17.2116	7.4681	213	241	(K)WPNLIHEPLDQGNCAGSWAFSTAAVASDR(V)	Carbamidomethyl C (14)	38.0585	PLGS Databank Search	56385	Pass Two Match	17	b4*b7b7*y1y4y5y6y7y8y10y11y12y14y17y17°y29y29*	18.0733	0.0116
	3817.98	4	3817.98	3817.91	0.0658	17.2291	7.2723	178	212	(R)LGTIRPSSSVMNMHEIYTVLNPGEVLPTAFEASEK(W)		40.3214	PLGS Databank Search	5940	Pass Two Match	3	b21y9y10	9.1032	0.0135
	633.298	1	633.298	633.32	-0.0227	-35.7689	6.8696	346	351	(R)LGSNDK(E)		27.7894	PLGS Databank Search	6429	Pass Two Match	8	b3b3°b4b4°y1y3°y5°y6	25.8006	0.0265
	1005.58	2	1005.58	1005.58	-0.0028	-2.7511	6.8154	30	38	(R)ELAPGLHLR(G)		28.6694	PLGS Databank Search	2408	Pass One Match	5	b2b2°y3y5y6	13.8825	0.0079
	1752.8	2	1752.8	1752.82	-0.0173	-9.8558	0	111	124	(R)IYPVLGTYWDNCNR(C)	Carbamidomethyl C (12)	36.982	PLGS Databank Search	9997	Neutral Loss (H2O)	0		0	0
	1494.67	2	1494.67	1494.68	-0.0079	-5.2852	0	113	124	(Y)PVLGTYWDNCNR(C)	Carbamidomethyl C (10)	36.7455	PLGS Databank Search	2939	In Source Fragment	9	b7b12*y3y4*y6*y7*y9°y11y12*	14.5247	0.0347
	1425.68	2	1425.68	1425.68	0.0083	5.8328	0	228	241	(A)GSWAFSTAAVASDR(V)		38.5442	PLGS Databank Search	1267	In Source Fragment	1	y9	40.4824	0.0234
	1716.74	2	1716.74	1716.75	-0.019	-11.0758	0	258	271	(Q)NLLSCDTHQQQGCR(G)	Carbamidomethyl C (5), Carbamidomethyl C (13)	32.3298	PLGS Databank Search	1508	In Source Fragment	3	b5y5y14	12.2285	0.0141
	1145.59	2	1145.59	1145.59	0.0039	3.438	0	275	283	(R)LDGAWWFLR(R)		43.3173	PLGS Databank Search	4515	Neutral Loss (H2O)	4	y1y3y4y5	10.8398	0.0095
	1074.48	2	1074.48	1074.48	0.0042	3.8811	0	285	293	(R)RGVVSDHCY(P)	Carbamidomethyl C (8)	25.4776	PLGS Databank Search	12703	In Source Fragment	11	b3b4b5b5°b6b6°b7b7°b8b8°b9	8.6477	0.0056
	1618.76	4	1618.76	1618.75	0.006	3.6952	0	285	298	(R)RGVVSDHCYPFSGR(E)	Carbamidomethyl C (8)	25.4857	PLGS Databank Search	4126	Neutral Loss (H2O)	1	b8	18.5085	0.0057
	1162.51	2	1162.51	1162.5	0.011	9.4722	0	286	295	(R)GVVSDHCYPF(S)	Carbamidomethyl C (7)	27.3011	PLGS Databank Search	1274	In Source Fragment	4	b6°b7b8°b10	13.3753	0.0114
	1324.58	2.08	1324.58	1324.57	0.01	7.5218	0	288	298	(V)VSDHCYPFSGR(E)	Carbamidomethyl C (5)	27.3088	PLGS Databank Search	51401	In Source Fragment	21	b2b2°b3b4b4°b5°b6b8y3°y4y5y5°y6°y7y7°y8y9y9°y10y10°y11	15.4821	0.0115
	1225.51	2	1225.51	1225.51	0.0064	5.2106	0	289	298	(V)SDHCYPFSGR(E)	Carbamidomethyl C (4)	27.3103	PLGS Databank Search	16608	In Source Fragment	16	b3b3°b4b4°b5°y3°y4y5°y6°y7y7°y8y9y9°y10y10°	15.9852	0.0061
	1138.48	2	1138.48	1138.47	0.011	9.6291	0	290	298	(S)DHCYPFSGR(E)	Carbamidomethyl C (3)	27.3096	PLGS Databank Search	2602	In Source Fragment	9	b2b2°b3b3°y3°y5°y6°y7°y9°	20.3692	0.0089
	868.376	2	868.376	868.377	-0.0011	-1.255	0	292	298	(H)CYPFSGR(E)	Carbamidomethyl C (1)	29.302	PLGS Databank Search	2433	In Source Fragment	2	y1y3	8.1687	0.0111
	886.387	1.85	886.387	886.388	-0.0004	-0.4652	0	292	298	(H)CYPFSGR(E)	Carbamidomethyl C (1)	29.2996	PLGS Databank Search	15246	In Source Fragment	2	y5°y7	9.3761	0.0207
	563.294	1.39	563.294	563.294	0.0008	1.509	0	294	298	(Y)PFSGR(E)		27.3096	PLGS Databank Search	16078	In Source Fragment	6	b2b4b5°y3°y4y5°	33.949	0.0137
	466.243	1	466.243	466.241	0.0017	3.6958	0	295	298	(P)FSGR(E)		25.4801	PLGS Databank Search	1870	In Source Fragment	1	b3	21.5336	0.0148
	601.257	1	601.257	601.258	-0.0009	-1.4599	0	299	303	(R)ERDEA(G)		23.3847	PLGS Databank Search	1064	In Source Fragment	5	b2°b3°b4°b5b5°	13.6379	0.0133
	658.278	1.21	658.278	658.279	-0.0009	-1.3123	0	299	304	(R)ERDEAG(P)		23.3944	PLGS Databank Search	3607	In Source Fragment	8	b3°b4b4°b5b5°b6°y3°y5°	24.1518	0.0053
	755.336	2	755.336	755.332	0.0041	5.4252	0	299	305	(R)ERDEAGP(A)		23.3946	PLGS Databank Search	1077	In Source Fragment	8	b3°b4°b5b5°b7y1y4°y6	29.8466	0.0153
	1822.8	4	1822.8	1822.78	0.0199	10.9408	0	299	314	(R)ERDEAGPAPPCMMHSR(A)	Carbamidomethyl C (11)	23.3949	PLGS Databank Search	1938	Neutral Loss (H2O)	0		0	0
	1240.55	2	1240.55	1240.54	0.0069	5.5685	0	304	314	(A)GPAPPCMMHSR(A)	Carbamidomethyl C (6)	25.0026	PLGS Databank Search	1014	In Source Fragment	6	b2b3y3y4y5y11	13.8859	0.012
	1015.43	2	1015.43	1015.43	0.002	1.9652	0	307	314	(A)PPCMMHSR(A)	Carbamidomethyl C (3)	23.3935	PLGS Databank Search	7226	In Source Fragment	8	b1b4y3y3°y5y6y7y8	6.1602	0.0046
	1694.85	2	1694.85	1694.85	-0.0038	-2.2132	0	332	345	(Y)VNNNDIYQVTPVYR(L)		30.3564	PLGS Databank Search	1614	In Source Fragment	1	y8°	0	0
	1367.7	2	1367.7	1367.7	0.0059	4.3493	0	335	345	(N)NDIYQVTPVYR(L)		30.692	PLGS Databank Search	6458	In Source Fragment	1	b4°	0	0
	1236.62	2	1236.62	1236.63	-0.0014	-1.1518	0	336	345	(N)DIYQVTPVYR(L)		28.8839	PLGS Databank Search	2359	In Source Fragment	2	b2°b5	16.8734	0.0157
	1253.66	2	1253.66	1253.65	0.0039	3.117	0	336	345	(N)DIYQVTPVYR(L)		30.8369	PLGS Databank Search	3205	In Source Fragment	5	b6y6y7y8y10	6.5356	0.0136
	862.484	2	862.484	862.478	0.0055	6.3754	0	339	345	(Y)QVTPVYR(L)		30.7221	PLGS Databank Search	1287	In Source Fragment	1	b1	12.7992	0.0069
	1116.57	3	1116.57	1116.57	-0.0003	-0.3033	0	346	355	(R)LGSNDKEIMK(E)		21.7565	PLGS Databank Search	906	Neutral Loss (H2O)	2	y8y9	28.3769	0.0087
	1021.5	2	1021.5	1021.5	-0.0019	-1.8585	0	347	355	(L)GSNDKEIMK(E)		21.7528	PLGS Databank Search	12798	In Source Fragment	17	b2b2°b4b4*b4°b5°b6b6°b8y3y4y5y6y7y8y9y9°	14.1732	0.0045
	964.473	2	964.473	964.477	-0.0034	-3.5668	0	348	355	(G)SNDKEIMK(E)		21.7573	PLGS Databank Search	2862	In Source Fragment	18	b2*b3b3*b3°b4b5b5*b5°b6b6*b6°b7y3y4y5y6y7y8	18.4363	0.0119
	391.2	1	391.2	391.198	0.0022	5.6404	0	378	381	(K)GGIY(S)		26.0621	PLGS Databank Search	2786	In Source Fragment	2	b4y2	26.2814	0.0045
	716.341	1	716.341	716.336	0.0046	6.4469	0	378	384	(K)GGIYSHT(P)		26.0766	PLGS Databank Search	1270	In Source Fragment	6	y3y5y5°y6b4b5°	15.6368	0.012
	1707.91	4	1707.91	1707.89	0.0162	9.4793	0	378	393	(K)GGIYSHTPVSLGRPER(Y)		26.0668	PLGS Databank Search	21585	Neutral Loss (H2O)	3	y6y10y10°	7.543	0.0117
	1593.86	3.69	1593.86	1593.85	0.0129	8.1224	0	380	393	(G)IYSHTPVSLGRPER(Y)		26.0661	PLGS Databank Search	5638	In Source Fragment	16	b2b3°b4°b5b5°b6b8°b13y3°y4°y5y6y7°y8y9°y10°y14°	12.2392	0.0057
	1611.87	3.46	1611.87	1611.86	0.0085	5.2654	0	380	393	(G)IYSHTPVSLGRPER(Y)		26.067	PLGS Databank Search	48959	In Source Fragment	20	b3°b4°b5b5°b6b8°b13y3y3°y4°y5y6y7y7°y8y9y9°y10y10°y11y11°y12y12°y13y13°y14y14°	10.1493	0.0035
	1480.78	3	1480.78	1480.77	0.0108	7.2652	0	381	393	(I)YSHTPVSLGRPER(Y)		26.0671	PLGS Databank Search	11084	In Source Fragment	21	b1b2b2°b3b3°b4b4°b8°b9°b12b12°b13°y3y3°y4°y5y6y7y7°y8y9°y10°	17.3439	0.0042
	1498.79	3	1498.79	1498.78	0.0132	8.7747	0	381	393	(I)YSHTPVSLGRPER(Y)		26.0668	PLGS Databank Search	142221	In Source Fragment	18	b3b3°b4b4°b8°b12b12°y3y3°y4°y5y6y7y7°y8y9y9°y10y10°y11y11°y12y12°y13y13°	9.4976	0.0037
	1335.73	3	1335.73	1335.71	0.0149	11.1284	0	382	393	(Y)SHTPVSLGRPER(Y)		26.0658	PLGS Databank Search	21808	In Source Fragment	26	b2b2°b3b3°b4b5b6b6°b7b7°b8b8°b11b12°y3y3°y4°y5y6y7y7°y8y9°y10°y11y11°y12°	13.4392	0.0052
	1248.68	2.77	1248.68	1248.68	0.0001	0.1117	0	383	393	(S)HTPVSLGRPER(Y)		26.0681	PLGS Databank Search	5262	In Source Fragment	16	b1b2b3°b4b5b8°b10b10°y3°y4°y5y6y7°y8y9°y10°	19.3806	0.007
	1111.63	2	1111.63	1111.62	0.0071	6.4174	0	384	393	(H)TPVSLGRPER(Y)		26.0624	PLGS Databank Search	1937	In Source Fragment	16	b1°b3b3°b4°b5°b7°b8b8°b9b9°b10°y3°y4°y6y7°y9°	27.7709	0.0081
	1010.58	2.16	1010.58	1010.57	0.0088	8.7392	0	385	393	(T)PVSLGRPER(Y)		26.0666	PLGS Databank Search	10706	In Source Fragment	18	b1b3b3°b4b4°b5°b6b8b8°y3y3°y4°y5y6y7y7°y8y9°	23.0176	0.0042
	913.517	2	913.517	913.521	-0.0041	-4.5005	0	386	393	(P)VSLGRPER(Y)		27.4328	PLGS Databank Search	4297	In Source Fragment	0		0	0
	814.451	2	814.451	814.453	-0.002	-2.4821	0	387	393	(V)SLGRPER(Y)		26.0655	PLGS Databank Search	7673	In Source Fragment	12	b2b2°b3b4b6b6°b7°y3°y4°y5y6y7°	25.5572	0.0065
	1412.69	2	1412.69	1412.68	0.0099	7.0153	0	404	416	(K)ITGWGEETLPDGR(T)		31.669	PLGS Databank Search	14323	Neutral Loss (H2O)	8	b2°b3b3°b13y4°y5°y6°y7°	14.3013	0.015
	1159.54	2	1159.54	1159.54	-0.0004	-0.3657	0	407	416	(G)WGEETLPDGR(T)		31.2736	PLGS Databank Search	1054	In Source Fragment	0		0	0
	444.218	1	444.218	444.22	-0.0018	-4.0314	0	413	416	(L)PDGR(T)		31.098	PLGS Databank Search	3270	In Source Fragment	8	b2b2°b3b3°b4°y3y3°y4°	21.7788	0.0075
	913.328	2	913.328	913.329	-0.0008	-0.8926	0	460	467	(V)GMEDMGHH(-)		22.4016	PLGS Databank Search	5913	In Source Fragment	5	y3y4y5y7y8	9.6768	0.0131
	692.415	2	692.415	692.42	-0.0055	-7.9993	0	33	38	(A)PGLHLR(G)		28.6739	PLGS Databank Search	1038	In Source Fragment	4	b2y3y5y6	17.904	0.0102
