# Supplementary material for: Tubulointerstitial nephritis antigen-like 1 protein is downregulated in the placenta of pre-eclamptic women
Source: Clin Proteomics. 2017 Mar 21;14:8. doi: 10.1186/s12014-017-9144-2 (PMC5361709; doi:10.1186/s12014-017-9144-2)
Supplement: Supplementary file 3 — Additional file 3: Table S2. Western Blot normalization calculations. [file 12014_2017_9144_MOESM3_ESM.xlsx]

## Sheet: tingal
	control	beat actin	tingal c	normalizedC		PE	beta actin	tingalpe	normalizedPE
	1	909628	533632	0.586649		1	527025	377181	0.715681
	2	532473	539708	1.01359		2	809147	413400	0.510909
	3	376060	444523	1.18205		3	727680	350605	0.481812
	4	606596	289315	0.476948		4	1.0486e+06	111995	0.106805
	5	550700	428013	0.777215		5	476230	460093	0.966115
	6	308596	724137	2.34655		6	1.24391e+06	500026	0.401979
	7	326083	562814	1.72598		7	570076	726684	1.27471
	8	351199	444849	1.26666		8	444514	366707	0.824961
	9	455113	579567	1.27346		9	626713	254499	0.406085
	10	1.03098e+06	246635	0.239223		10	576686	107311	0.186082
	11	867737	530694	0.611583		11	932301	256519	0.275146
	12	320828	396967	1.23732		12	1.07691e+06	541649	0.502968
	13	676096	387098	0.572549		13	369298	488336	1.32234
	14	637287	156929	0.246245		14	1.07e+06	280222	0.261891
	15	946318	275665	0.291303		15	732090	522171	0.71326
	16	398974	225005	0.563961		16	609571	249206	0.408821
	17	650166	382203	0.587854		17	563202	319311	0.566956
	18	592525	592463	0.999895		18	582731	480431	0.824447
	19	432190	249904	0.578227		19	551955	680373	1.23266
	20	732402	476545	0.65066		20	488690	321139	0.657143
	21	587101	1.02983e+06	1.75409		21	409914	413323	1.00832
	22	309147	649996	2.10255		22	491927	503253	1.02302
	23	532007	251210	0.472192		23	781002	181200	0.232009
	24	706418	352811	0.499436		24	509372	484706	0.951575
	25	396953	530627	1.33675		25	714901	169640	0.237292
			AvgC	0.935718				avgPE	0.643719
		Fold Change		c/p	1.45361
		conclusion: downregulated in PE
Group Statistics
	Group		N	Mean	Std. Deviation	Std. Error Mean
Relative_Intensity		PE	25	0.643719	0.360001	0.0720003
		C	25	0.935718	0.57865	0.11573
Independent Samples Test
		Levene's Test for Equality of Variances		t-test for Equality of Means
		F	Sig.	t	df	Sig. (2-tailed)	Mean Difference	Std. Error Difference	95% Confidence Interval of the Difference
									Lower	Upper
Relative_Intensity	Equal variances assumed	5.59422	0.0221088	-2.14233	48	0.0372673	-0.291998	0.136299	-0.566046	-0.0179504
	Equal variances not assumed			-2.14233	40.1581	0.0382818	-0.291998	0.136299	-0.567435	-0.0165611
